# Supplementary material for: Spatial-temporal dynamics and driving factors of urban construction land in mega cross-river mountain cities: A case study of Chongqing’s central urban area, China
Source: PLoS One. 2025 Jan 16;20(1):e0315943. doi: 10.1371/journal.pone.0315943 (PMC11737798; doi:10.1371/journal.pone.0315943)
Supplement: S1 File — (ZIP) [file pone.0315943.s001.zip]

Archive with 158 entries (147 files):
- Data set/
- Data set/Administrative_Region_Data.gdb/
- Data set/Administrative_Region_Data.gdb/a00000001.gdbindexes
- Data set/Administrative_Region_Data.gdb/a00000001.gdbtable
- Data set/Administrative_Region_Data.gdb/a00000001.gdbtablx
- Data set/Administrative_Region_Data.gdb/a00000001.TablesByName.atx
- Data set/Administrative_Region_Data.gdb/a00000002.gdbtable
- Data set/Administrative_Region_Data.gdb/a00000002.gdbtablx
- Data set/Administrative_Region_Data.gdb/a00000003.gdbindexes
- Data set/Administrative_Region_Data.gdb/a00000003.gdbtable
- Data set/Administrative_Region_Data.gdb/a00000003.gdbtablx
- Data set/Administrative_Region_Data.gdb/a00000004.CatItemsByPhysicalName.atx
- Data set/Administrative_Region_Data.gdb/a00000004.CatItemsByType.atx
- Data set/Administrative_Region_Data.gdb/a00000004.FDO_UUID.atx
- Data set/Administrative_Region_Data.gdb/a00000004.gdbindexes
- Data set/Administrative_Region_Data.gdb/a00000004.gdbtable
- Data set/Administrative_Region_Data.gdb/a00000004.gdbtablx
- Data set/Administrative_Region_Data.gdb/a00000004.spx
- Data set/Administrative_Region_Data.gdb/a00000005.CatItemTypesByName.atx
- Data set/Administrative_Region_Data.gdb/a00000005.CatItemTypesByParentTypeID.atx
- Data set/Administrative_Region_Data.gdb/a00000005.CatItemTypesByUUID.atx
- Data set/Administrative_Region_Data.gdb/a00000005.gdbindexes
- Data set/Administrative_Region_Data.gdb/a00000005.gdbtable
- Data set/Administrative_Region_Data.gdb/a00000005.gdbtablx
- Data set/Administrative_Region_Data.gdb/a00000006.CatRelsByDestinationID.atx
- Data set/Administrative_Region_Data.gdb/a00000006.CatRelsByOriginID.atx
- Data set/Administrative_Region_Data.gdb/a00000006.CatRelsByType.atx
- Data set/Administrative_Region_Data.gdb/a00000006.FDO_UUID.atx
- Data set/Administrative_Region_Data.gdb/a00000006.gdbindexes
- Data set/Administrative_Region_Data.gdb/a00000006.gdbtable
- Data set/Administrative_Region_Data.gdb/a00000006.gdbtablx
- Data set/Administrative_Region_Data.gdb/a00000007.CatRelTypesByBackwardLabel.atx
- Data set/Administrative_Region_Data.gdb/a00000007.CatRelTypesByDestItemTypeID.atx
- Data set/Administrative_Region_Data.gdb/a00000007.CatRelTypesByForwardLabel.atx
- Data set/Administrative_Region_Data.gdb/a00000007.CatRelTypesByName.atx
- Data set/Administrative_Region_Data.gdb/a00000007.CatRelTypesByOriginItemTypeID.atx
- Data set/Administrative_Region_Data.gdb/a00000007.CatRelTypesByUUID.atx
- Data set/Administrative_Region_Data.gdb/a00000007.gdbindexes
- Data set/Administrative_Region_Data.gdb/a00000007.gdbtable
- Data set/Administrative_Region_Data.gdb/a00000007.gdbtablx
- Data set/Administrative_Region_Data.gdb/a00000009.gdbindexes
- Data set/Administrative_Region_Data.gdb/a00000009.gdbtable
- Data set/Administrative_Region_Data.gdb/a00000009.gdbtablx
- Data set/Administrative_Region_Data.gdb/a00000009.spx
- Data set/Administrative_Region_Data.gdb/gdb
- Data set/Administrative_Region_Data.gdb/timestamps
- Data set/Construction_land_data.idb/
- Data set/Construction_land_data.idb/c_1/
- Data set/Construction_land_data.idb/c_1/r_1.img
- Data set/Construction_land_data.idb/c_1/r_1.img.aux.xml
- Data set/Construction_land_data.idb/c_1/r_1.img.vat.cpg
- Data set/Construction_land_data.idb/c_1/r_1.img.vat.dbf
- Data set/Construction_land_data.idb/c_1/r_1.img.xml
- Data set/Construction_land_data.idb/c_1/r_1.rrd
- Data set/Construction_land_data.idb/c_2/
- Data set/Construction_land_data.idb/c_2/r_1.img
- Data set/Construction_land_data.idb/c_2/r_1.img.aux.xml
- Data set/Construction_land_data.idb/c_2/r_1.img.vat.cpg
- Data set/Construction_land_data.idb/c_2/r_1.img.vat.dbf
- Data set/Construction_land_data.idb/c_2/r_1.img.xml
- Data set/Construction_land_data.idb/c_2/r_1.rrd
- Data set/Construction_land_data.idb/c_3/
- Data set/Construction_land_data.idb/c_3/r_1.img
- Data set/Construction_land_data.idb/c_3/r_1.img.aux.xml
- Data set/Construction_land_data.idb/c_3/r_1.img.vat.cpg
- Data set/Construction_land_data.idb/c_3/r_1.img.vat.dbf
- Data set/Construction_land_data.idb/c_3/r_1.img.xml
- Data set/Construction_land_data.idb/c_3/r_1.rrd
- Data set/Construction_land_data.idb/c_4/
- Data set/Construction_land_data.idb/c_4/r_1.img
- Data set/Construction_land_data.idb/c_4/r_1.img.aux.xml
- Data set/Construction_land_data.idb/c_4/r_1.img.vat.cpg
- Data set/Construction_land_data.idb/c_4/r_1.img.vat.dbf
- Data set/Construction_land_data.idb/c_4/r_1.img.xml
- Data set/Construction_land_data.idb/c_4/r_1.rrd
- Data set/Construction_land_data.idb/c_5/
- Data set/Construction_land_data.idb/c_5/r_1.img
- Data set/Construction_land_data.idb/c_5/r_1.img.aux.xml
- Data set/Construction_land_data.idb/c_5/r_1.img.vat.cpg
- Data set/Construction_land_data.idb/c_5/r_1.img.vat.dbf
- Data set/Construction_land_data.idb/c_5/r_1.img.xml
- Data set/Construction_land_data.idb/c_5/r_1.rrd
- Data set/Construction_land_data.idb/c_6/
- Data set/Construction_land_data.idb/c_6/r_1.img
- Data set/Construction_land_data.idb/c_6/r_1.img.aux.xml
- Data set/Construction_land_data.idb/c_6/r_1.img.vat.cpg
- Data set/Construction_land_data.idb/c_6/r_1.img.vat.dbf
- Data set/Construction_land_data.idb/c_6/r_1.img.xml
- Data set/Construction_land_data.idb/c_6/r_1.rrd
- Data set/Construction_land_data.idb/esri.idb
- Data set/Construction_land_data.mdb
- Data set/Contribution Percentage of Drivers of Construction Land Area Growth.csv
- Data set/DEM.gdb/
- Data set/DEM.gdb/a00000001.gdbindexes
- Data set/DEM.gdb/a00000001.gdbtable
- Data set/DEM.gdb/a00000001.gdbtablx
- Data set/DEM.gdb/a00000001.TablesByName.atx
- Data set/DEM.gdb/a00000002.gdbtable
- Data set/DEM.gdb/a00000002.gdbtablx
- Data set/DEM.gdb/a00000003.gdbindexes
- Data set/DEM.gdb/a00000003.gdbtable
- Data set/DEM.gdb/a00000003.gdbtablx
- Data set/DEM.gdb/a00000004.CatItemsByPhysicalName.atx
- Data set/DEM.gdb/a00000004.CatItemsByType.atx
- Data set/DEM.gdb/a00000004.FDO_UUID.atx
- Data set/DEM.gdb/a00000004.gdbindexes
- Data set/DEM.gdb/a00000004.gdbtable
- Data set/DEM.gdb/a00000004.gdbtablx
- Data set/DEM.gdb/a00000004.spx
- Data set/DEM.gdb/a00000005.CatItemTypesByName.atx
- Data set/DEM.gdb/a00000005.CatItemTypesByParentTypeID.atx
- Data set/DEM.gdb/a00000005.CatItemTypesByUUID.atx
- Data set/DEM.gdb/a00000005.gdbindexes
- Data set/DEM.gdb/a00000005.gdbtable
- Data set/DEM.gdb/a00000005.gdbtablx
- Data set/DEM.gdb/a00000006.CatRelsByDestinationID.atx
- Data set/DEM.gdb/a00000006.CatRelsByOriginID.atx
- Data set/DEM.gdb/a00000006.CatRelsByType.atx
- Data set/DEM.gdb/a00000006.FDO_UUID.atx
- Data set/DEM.gdb/a00000006.gdbindexes
- Data set/DEM.gdb/a00000006.gdbtable
- Data set/DEM.gdb/a00000006.gdbtablx
- Data set/DEM.gdb/a00000007.CatRelTypesByBackwardLabel.atx
- Data set/DEM.gdb/a00000007.CatRelTypesByDestItemTypeID.atx
- Data set/DEM.gdb/a00000007.CatRelTypesByForwardLabel.atx
- Data set/DEM.gdb/a00000007.CatRelTypesByName.atx
- Data set/DEM.gdb/a00000007.CatRelTypesByOriginItemTypeID.atx
- Data set/DEM.gdb/a00000007.CatRelTypesByUUID.atx
- Data set/DEM.gdb/a00000007.gdbindexes
- Data set/DEM.gdb/a00000007.gdbtable
- Data set/DEM.gdb/a00000007.gdbtablx
- Data set/DEM.gdb/a00000009.gdbindexes
- Data set/DEM.gdb/a00000009.gdbtable
- Data set/DEM.gdb/a00000009.gdbtablx
- Data set/DEM.gdb/a00000009.spx
- Data set/DEM.gdb/a0000000a.gdbindexes
- Data set/DEM.gdb/a0000000a.gdbtable
- Data set/DEM.gdb/a0000000a.gdbtablx
- Data set/DEM.gdb/a0000000b.freelist
- Data set/DEM.gdb/a0000000b.gdbindexes
- Data set/DEM.gdb/a0000000b.gdbtable
- Data set/DEM.gdb/a0000000b.gdbtablx
- Data set/DEM.gdb/a0000000c.band_index.atx
- Data set/DEM.gdb/a0000000c.blk_key_index.atx
- Data set/DEM.gdb/a0000000c.col_index.atx
- Data set/DEM.gdb/a0000000c.gdbindexes
- Data set/DEM.gdb/a0000000c.gdbtable
- Data set/DEM.gdb/a0000000c.gdbtablx
- Data set/DEM.gdb/a0000000c.row_index.atx
- Data set/DEM.gdb/a0000000d.freelist
- Data set/DEM.gdb/a0000000d.gdbindexes
- Data set/DEM.gdb/a0000000d.gdbtable
- Data set/DEM.gdb/a0000000d.gdbtablx
- Data set/DEM.gdb/gdb
- Data set/DEM.gdb/timestamps
- Data set/Land usecover change intensity map/
- Data set/Land usecover change intensity map/Intersity Analysis.xlsx
- Data set/Land usecover change intensity map/Mean Intersity.xlsx
