# Supplementary material for: Spatial-temporal dynamics and driving factors of urban construction land in mega cross-river mountain cities: A case study of Chongqing’s central urban area, China
Source: PLoS One. 2025 Jan 16;20(1):e0315943. doi: 10.1371/journal.pone.0315943 (PMC11737798; doi:10.1371/journal.pone.0315943)
Supplement: S1 File — (ZIP) [file pone.0315943.s001.zip › Data set/Construction_land_data.idb/c_2/r_1.img.aux.xml]

<PAMDataset>
  <Metadata>
    <MDI key="DataType">Generic</MDI>
  </Metadata>
  <Metadata domain="Esri">
    <MDI key="PyramidResamplingType">NEAREST</MDI>
  </Metadata>
  <PAMRasterBand band="1">
    <Description>Layer_1</Description>
    <Histograms>
      <HistItem>
        <HistMin>-128.5</HistMin>
        <HistMax>127.5</HistMax>
        <BucketCount>256</BucketCount>
        <IncludeOutOfRange>1</IncludeOutOfRange>
        <Approximate>0</Approximate>
        <HistCounts>0|0|0|0|0|0|0|0|0|0|0|0|0|0|0|0|0|0|0|0|0|0|0|0|0|0|0|0|0|0|0|0|0|0|0|0|0|0|0|0|0|0|0|0|0|0|0|0|0|0|0|0|0|0|0|0|0|0|0|0|0|0|0|0|0|0|0|0|0|0|0|0|0|0|0|0|0|0|0|0|0|0|0|0|0|0|0|0|0|0|0|0|0|0|0|0|0|0|0|0|0|0|0|0|0|0|0|0|0|0|0|0|0|0|0|0|0|0|0|0|0|0|0|0|0|0|0|0|15860|46684|63888|82868|84504|83391|83632|71320|65112|56509|48146|42475|34924|29595|23985|20407|16733|13742|11242|9234|7575|6417|4784|3989|3170|2508|2028|1616|1255|1095|856|740|591|465|356|329|251|198|144|119|110|70|70|52|44|34|20|14|18|15|12|5|4|2|3|0|3|0|0|0|0|0|0|0|0|0|0|0|0|0|0|0|0|0|0|0|0|0|0|0|0|0|0|0|0|0|0|0|0|0|0|0|0|0|0|0|0|0|0|0|0|0|0|0|0|0|0|0|0|0|0|0|0|0|0|0|0|0|0|0|0|0|0|0|0|0|0|0</HistCounts>
      </HistItem>
    </Histograms>
    <Metadata domain="IMAGE_STRUCTURE">
      <MDI key="COMPRESSION">RLE</MDI>
      <MDI key="PIXELTYPE">SIGNEDBYTE</MDI>
    </Metadata>
    <Metadata>
      <MDI key="LAYER_TYPE">athematic</MDI>
      <MDI key="RepresentationType">THEMATIC</MDI>
      <MDI key="STATISTICS_COVARIANCES">31.04129822568403</MDI>
      <MDI key="STATISTICS_EXCLUDEDVALUES"></MDI>
      <MDI key="STATISTICS_MAXIMUM">56</MDI>
      <MDI key="STATISTICS_MEAN">7.8677212888285</MDI>
      <MDI key="STATISTICS_MEDIAN">0</MDI>
      <MDI key="STATISTICS_MINIMUM">0</MDI>
      <MDI key="STATISTICS_MODE">0</MDI>
      <MDI key="STATISTICS_SKIPFACTORX">1</MDI>
      <MDI key="STATISTICS_SKIPFACTORY">1</MDI>
      <MDI key="STATISTICS_STDDEV">5.5714718186206</MDI>
    </Metadata>
  </PAMRasterBand>
</PAMDataset>
