# Supplementary material for: Spatial-temporal dynamics and driving factors of urban construction land in mega cross-river mountain cities: A case study of Chongqing’s central urban area, China
Source: PLoS One. 2025 Jan 16;20(1):e0315943. doi: 10.1371/journal.pone.0315943 (PMC11737798; doi:10.1371/journal.pone.0315943)
Supplement: S1 File — (ZIP) [file pone.0315943.s001.zip › Data set/Contribution Percentage of Drivers of Construction Land Area Growth.csv]

RMSE_original	0.00712106
Factors	bridge.tif	demzc1.tif	gdp2019.tif	goverment.tif	Main_road.tif	poputation2019.tif	pre2020.tif	rail transit.tif	railway.tif	Secondary_trunk_road.tif	slope.tif	soil_type.tif	temp_2020.tif	Tunnel.tif	Urban_expressway.tif	water_distance.tif
RMSE_noise	0.00884698	0.0631666	0.0110528	0.00920233	0.0116874	0.00940697	0.0316491	0.0773494	0.0102483	0.0103843	0.0118788	0.00877304	0.0223131	0.00879016	0.0118153	0.00937496
Contribution:	0.00854405	0.27745	0.0194637	0.0103032	0.0226053	0.0113163	0.121424	0.347661	0.015481	0.0161543	0.0235527	0.00817802	0.0752073	0.00826276	0.0232386	0.0111578
