# Supplementary material for: Spatial-temporal dynamics and driving factors of urban construction land in mega cross-river mountain cities: A case study of Chongqing’s central urban area, China
Source: PLoS One. 2025 Jan 16;20(1):e0315943. doi: 10.1371/journal.pone.0315943 (PMC11737798; doi:10.1371/journal.pone.0315943)
Supplement: S1 File — (ZIP) [file pone.0315943.s001.zip › Data set/Land usecover change intensity map/Intersity Analysis.xlsx]

## Sheet: 2010-2020
	Grass land		Construction land		Cultivated land		Other land		Woodland		Waters
Grass land	0	0	9.70227e-05	0.00301951	0.000113747	0.00490471	1.97733e-06	1.65848e-06	1.15873e-05	0.000358135	3.96907e-06	1.73232e-05
	0	0	0.00301951	9.70227e-05	0.00490471	0.000113747	1.65848e-06	1.97733e-06	0.000358135	1.15873e-05	1.73232e-05	3.96907e-06
Construction land	2.34119e-05	9.85033e-07	0	0	0.000259516	0.000512297	4.61564e-05	1.77234e-06	0.000160177	0.000226646	8.30652e-05	1.65975e-05
	9.85033e-07	2.34119e-05	0	0	0.000512297	0.000259516	1.77234e-06	4.61564e-05	0.000226646	0.000160177	1.65975e-05	8.30652e-05
Cultivated land	0.000101325	1.81129e-06	0.0254194	0.0153876	0	0	0.000208371	3.39946e-06	0.0018029	0.00108387	0.00112945	9.58844e-05
	1.81129e-06	0.000101325	0.0153876	0.0254194	0	0	3.39946e-06	0.000208371	0.00108387	0.0018029	9.58844e-05	0.00112945
Other land	1.18903e-06	1.21621e-06	0.000192357	0.00666281	6.44128e-06	0.000309123	0	0	2.30734e-06	7.93711e-05	9.66965e-06	4.69717e-05
	1.21621e-06	1.18903e-06	0.00666281	0.000192357	0.000309123	6.44128e-06	0	0	7.93711e-05	2.30734e-06	4.69717e-05	9.66965e-06
Woodland	8.1195e-05	2.37187e-06	0.00353829	0.00350017	0.000136946	0.000187695	0.000171677	4.57694e-06	0	0	5.98877e-05	8.30824e-06
	2.37187e-06	8.1195e-05	0.00350017	0.00353829	0.000187695	0.000136946	4.57694e-06	0.000171677	0	0	8.30824e-06	5.98877e-05
Waters	1.51318e-05	2.98593e-06	0.0010989	0.0073431	1.26527e-05	0.000117143	5.39387e-05	9.71382e-06	2.96649e-06	1.96864e-05	0	0
	2.98593e-06	1.51318e-05	0.0073431	0.0010989	0.000117143	1.26527e-05	9.71382e-06	5.39387e-05	1.96864e-05	2.96649e-06	0	0

## Sheet: Absolute transfer
grassland	cultivated land	other land	woodland	waters
2.34119e-05	0.000259516	4.61564e-05	0.000160177	8.30652e-05

## Sheet: Relative transfer
grassland	cultivated land	other land	woodland	waters
9.85033e-07	0.000512297	1.77234e-06	0.000226646	1.65975e-05

## Sheet: Absolute transfer out
grassland	cultivated land	other land	woodland	waters
9.85033e-07	0.000512297	1.77234e-06	0.000226646	1.65975e-05

## Sheet: Relative transfer out
grassland	cultivated land	other land	woodland	waters
2.34119e-05	0.000259516	4.61564e-05	0.000160177	8.30652e-05
