# Supplementary material for: Spatial-temporal dynamics and driving factors of urban construction land in mega cross-river mountain cities: A case study of Chongqing’s central urban area, China
Source: PLoS One. 2025 Jan 16;20(1):e0315943. doi: 10.1371/journal.pone.0315943 (PMC11737798; doi:10.1371/journal.pone.0315943)
Supplement: S1 File — (ZIP) [file pone.0315943.s001.zip › Data set/Land usecover change intensity map/Mean Intersity.xlsx]

## Sheet: 2010-2020
	Grass land		Construction land		Cultivated land		Other land		Woodland		Waters
Grass land	0	0	0.0060692	0.00166027	0.000105861	0.00166027	9.64241e-05	0.00166027	0.000395987	0.00166027	0.000257209	0.00166027
	0	0	0.0105607	7.5226e-05	0.000381279	7.5226e-05	3.66375e-06	7.5226e-05	0.000766755	7.5226e-05	5.2648e-05	7.5226e-05
Construction land	4.44506e-05	0.00015166	0	0	0.000105861	0.00015166	9.64241e-05	0.00015166	0.000395987	0.00015166	0.000257209	0.00015166
	1.85232e-06	0.00020666	0	0	0.000381279	0.00020666	3.66375e-06	0.00020666	0.000766755	0.00020666	5.2648e-05	0.00020666
Cultivated land	4.44506e-05	0.00331451	0.0060692	0.00331451	0	0	9.64241e-05	0.00331451	0.000395987	0.00331451	0.000257209	0.00331451
	1.85232e-06	0.0125018	0.0105607	0.0125018	0	0	3.66375e-06	0.0125018	0.000766755	0.0125018	5.2648e-05	0.0125018
Other land	4.44506e-05	0.0014199	0.0060692	0.0014199	0.000105861	0.0014199	0	0	0.000395987	0.0014199	0.000257209	0.0014199
	1.85232e-06	5.77623e-05	0.0105607	5.77623e-05	0.000381279	5.77623e-05	0	0	0.000766755	5.77623e-05	5.2648e-05	5.77623e-05
Woodland	4.44506e-05	0.000740625	0.0060692	0.000740625	0.000105861	0.000740625	9.64241e-05	0.000740625	0	0	0.000257209	0.000740625
	1.85232e-06	0.0014497	0.0105607	0.0014497	0.000381279	0.0014497	3.66375e-06	0.0014497	0	0	5.2648e-05	0.0014497
Waters	4.44506e-05	0.00149853	0.0060692	0.00149853	0.000105861	0.00149853	9.64241e-05	0.00149853	0.000395987	0.00149853	0	0
	1.85232e-06	0.000326416	0.0105607	0.000326416	0.000381279	0.000326416	3.66375e-06	0.000326416	0.000766755	0.000326416	0	0
