# Supplementary material for: Spatial-temporal dynamics and driving factors of urban construction land in mega cross-river mountain cities: A case study of Chongqing’s central urban area, China
Source: PLoS One. 2025 Jan 16;20(1):e0315943. doi: 10.1371/journal.pone.0315943 (PMC11737798; doi:10.1371/journal.pone.0315943)
Supplement: S2 File — (ZIP) [file pone.0315943.s002.zip]

Archive with 216 entries (215 files):
- Spatial_driving_factors_part1.gdb/
- Spatial_driving_factors_part1.gdb/a00000001.freelist
- Spatial_driving_factors_part1.gdb/a00000001.gdbindexes
- Spatial_driving_factors_part1.gdb/a00000001.gdbtable
- Spatial_driving_factors_part1.gdb/a00000001.gdbtablx
- Spatial_driving_factors_part1.gdb/a00000001.TablesByName.atx
- Spatial_driving_factors_part1.gdb/a00000002.gdbtable
- Spatial_driving_factors_part1.gdb/a00000002.gdbtablx
- Spatial_driving_factors_part1.gdb/a00000003.gdbindexes
- Spatial_driving_factors_part1.gdb/a00000003.gdbtable
- Spatial_driving_factors_part1.gdb/a00000003.gdbtablx
- Spatial_driving_factors_part1.gdb/a00000004.CatItemsByPhysicalName.atx
- Spatial_driving_factors_part1.gdb/a00000004.CatItemsByType.atx
- Spatial_driving_factors_part1.gdb/a00000004.FDO_UUID.atx
- Spatial_driving_factors_part1.gdb/a00000004.freelist
- Spatial_driving_factors_part1.gdb/a00000004.gdbindexes
- Spatial_driving_factors_part1.gdb/a00000004.gdbtable
- Spatial_driving_factors_part1.gdb/a00000004.gdbtablx
- Spatial_driving_factors_part1.gdb/a00000004.spx
- Spatial_driving_factors_part1.gdb/a00000005.CatItemTypesByName.atx
- Spatial_driving_factors_part1.gdb/a00000005.CatItemTypesByParentTypeID.atx
- Spatial_driving_factors_part1.gdb/a00000005.CatItemTypesByUUID.atx
- Spatial_driving_factors_part1.gdb/a00000005.gdbindexes
- Spatial_driving_factors_part1.gdb/a00000005.gdbtable
- Spatial_driving_factors_part1.gdb/a00000005.gdbtablx
- Spatial_driving_factors_part1.gdb/a00000006.CatRelsByDestinationID.atx
- Spatial_driving_factors_part1.gdb/a00000006.CatRelsByOriginID.atx
- Spatial_driving_factors_part1.gdb/a00000006.CatRelsByType.atx
- Spatial_driving_factors_part1.gdb/a00000006.FDO_UUID.atx
- Spatial_driving_factors_part1.gdb/a00000006.freelist
- Spatial_driving_factors_part1.gdb/a00000006.gdbindexes
- Spatial_driving_factors_part1.gdb/a00000006.gdbtable
- Spatial_driving_factors_part1.gdb/a00000006.gdbtablx
- Spatial_driving_factors_part1.gdb/a00000007.CatRelTypesByBackwardLabel.atx
- Spatial_driving_factors_part1.gdb/a00000007.CatRelTypesByDestItemTypeID.atx
- Spatial_driving_factors_part1.gdb/a00000007.CatRelTypesByForwardLabel.atx
- Spatial_driving_factors_part1.gdb/a00000007.CatRelTypesByName.atx
- Spatial_driving_factors_part1.gdb/a00000007.CatRelTypesByOriginItemTypeID.atx
- Spatial_driving_factors_part1.gdb/a00000007.CatRelTypesByUUID.atx
- Spatial_driving_factors_part1.gdb/a00000007.gdbindexes
- Spatial_driving_factors_part1.gdb/a00000007.gdbtable
- Spatial_driving_factors_part1.gdb/a00000007.gdbtablx
- Spatial_driving_factors_part1.gdb/a00000009.gdbindexes
- Spatial_driving_factors_part1.gdb/a00000009.gdbtable
- Spatial_driving_factors_part1.gdb/a00000009.gdbtablx
- Spatial_driving_factors_part1.gdb/a00000009.spx
- Spatial_driving_factors_part1.gdb/a0000000a.gdbindexes
- Spatial_driving_factors_part1.gdb/a0000000a.gdbtable
- Spatial_driving_factors_part1.gdb/a0000000a.gdbtablx
- Spatial_driving_factors_part1.gdb/a0000000b.freelist
- Spatial_driving_factors_part1.gdb/a0000000b.gdbindexes
- Spatial_driving_factors_part1.gdb/a0000000b.gdbtable
- Spatial_driving_factors_part1.gdb/a0000000b.gdbtablx
- Spatial_driving_factors_part1.gdb/a0000000c.band_index.atx
- Spatial_driving_factors_part1.gdb/a0000000c.blk_key_index.atx
- Spatial_driving_factors_part1.gdb/a0000000c.col_index.atx
- Spatial_driving_factors_part1.gdb/a0000000c.gdbindexes
- Spatial_driving_factors_part1.gdb/a0000000c.gdbtable
- Spatial_driving_factors_part1.gdb/a0000000c.gdbtablx
- Spatial_driving_factors_part1.gdb/a0000000c.row_index.atx
- Spatial_driving_factors_part1.gdb/a0000000d.gdbindexes
- Spatial_driving_factors_part1.gdb/a0000000d.gdbtable
- Spatial_driving_factors_part1.gdb/a0000000d.gdbtablx
- Spatial_driving_factors_part1.gdb/a0000000e.gdbindexes
- Spatial_driving_factors_part1.gdb/a0000000e.gdbtable
- Spatial_driving_factors_part1.gdb/a0000000e.gdbtablx
- Spatial_driving_factors_part1.gdb/a0000000e.spx
- Spatial_driving_factors_part1.gdb/a0000000f.gdbindexes
- Spatial_driving_factors_part1.gdb/a0000000f.gdbtable
- Spatial_driving_factors_part1.gdb/a0000000f.gdbtablx
- Spatial_driving_factors_part1.gdb/a00000010.freelist
- Spatial_driving_factors_part1.gdb/a00000010.gdbindexes
- Spatial_driving_factors_part1.gdb/a00000010.gdbtable
- Spatial_driving_factors_part1.gdb/a00000010.gdbtablx
- Spatial_driving_factors_part1.gdb/a00000011.band_index.atx
- Spatial_driving_factors_part1.gdb/a00000011.blk_key_index.atx
- Spatial_driving_factors_part1.gdb/a00000011.col_index.atx
- Spatial_driving_factors_part1.gdb/a00000011.gdbindexes
- Spatial_driving_factors_part1.gdb/a00000011.gdbtable
- Spatial_driving_factors_part1.gdb/a00000011.gdbtablx
- Spatial_driving_factors_part1.gdb/a00000011.row_index.atx
- Spatial_driving_factors_part1.gdb/a00000012.gdbindexes
- Spatial_driving_factors_part1.gdb/a00000012.gdbtable
- Spatial_driving_factors_part1.gdb/a00000012.gdbtablx
- Spatial_driving_factors_part1.gdb/a00000013.gdbindexes
- Spatial_driving_factors_part1.gdb/a00000013.gdbtable
- Spatial_driving_factors_part1.gdb/a00000013.gdbtablx
- Spatial_driving_factors_part1.gdb/a00000013.spx
- Spatial_driving_factors_part1.gdb/a00000014.gdbindexes
- Spatial_driving_factors_part1.gdb/a00000014.gdbtable
- Spatial_driving_factors_part1.gdb/a00000014.gdbtablx
- Spatial_driving_factors_part1.gdb/a00000015.freelist
- Spatial_driving_factors_part1.gdb/a00000015.gdbindexes
- Spatial_driving_factors_part1.gdb/a00000015.gdbtable
- Spatial_driving_factors_part1.gdb/a00000015.gdbtablx
- Spatial_driving_factors_part1.gdb/a00000016.band_index.atx
- Spatial_driving_factors_part1.gdb/a00000016.blk_key_index.atx
- Spatial_driving_factors_part1.gdb/a00000016.col_index.atx
- Spatial_driving_factors_part1.gdb/a00000016.gdbindexes
- Spatial_driving_factors_part1.gdb/a00000016.gdbtable
- Spatial_driving_factors_part1.gdb/a00000016.gdbtablx
- Spatial_driving_factors_part1.gdb/a00000016.row_index.atx
- Spatial_driving_factors_part1.gdb/a00000017.gdbindexes
- Spatial_driving_factors_part1.gdb/a00000017.gdbtable
- Spatial_driving_factors_part1.gdb/a00000017.gdbtablx
- Spatial_driving_factors_part1.gdb/a00000018.gdbindexes
- Spatial_driving_factors_part1.gdb/a00000018.gdbtable
- Spatial_driving_factors_part1.gdb/a00000018.gdbtablx
- Spatial_driving_factors_part1.gdb/a00000018.spx
- Spatial_driving_factors_part1.gdb/a00000019.gdbindexes
- Spatial_driving_factors_part1.gdb/a00000019.gdbtable
- Spatial_driving_factors_part1.gdb/a00000019.gdbtablx
- Spatial_driving_factors_part1.gdb/a0000001a.freelist
- Spatial_driving_factors_part1.gdb/a0000001a.gdbindexes
- Spatial_driving_factors_part1.gdb/a0000001a.gdbtable
- Spatial_driving_factors_part1.gdb/a0000001a.gdbtablx
- Spatial_driving_factors_part1.gdb/a0000001b.band_index.atx
- Spatial_driving_factors_part1.gdb/a0000001b.blk_key_index.atx
- Spatial_driving_factors_part1.gdb/a0000001b.col_index.atx
- Spatial_driving_factors_part1.gdb/a0000001b.gdbindexes
- Spatial_driving_factors_part1.gdb/a0000001b.gdbtable
- Spatial_driving_factors_part1.gdb/a0000001b.gdbtablx
- Spatial_driving_factors_part1.gdb/a0000001b.row_index.atx
- Spatial_driving_factors_part1.gdb/a0000001c.gdbindexes
- Spatial_driving_factors_part1.gdb/a0000001c.gdbtable
- Spatial_driving_factors_part1.gdb/a0000001c.gdbtablx
- Spatial_driving_factors_part1.gdb/a00000022.gdbindexes
- Spatial_driving_factors_part1.gdb/a00000022.gdbtable
- Spatial_driving_factors_part1.gdb/a00000022.gdbtablx
- Spatial_driving_factors_part1.gdb/a00000022.spx
- Spatial_driving_factors_part1.gdb/a00000023.gdbindexes
- Spatial_driving_factors_part1.gdb/a00000023.gdbtable
- Spatial_driving_factors_part1.gdb/a00000023.gdbtablx
- Spatial_driving_factors_part1.gdb/a00000024.freelist
- Spatial_driving_factors_part1.gdb/a00000024.gdbindexes
- Spatial_driving_factors_part1.gdb/a00000024.gdbtable
- Spatial_driving_factors_part1.gdb/a00000024.gdbtablx
- Spatial_driving_factors_part1.gdb/a00000025.band_index.atx
- Spatial_driving_factors_part1.gdb/a00000025.blk_key_index.atx
- Spatial_driving_factors_part1.gdb/a00000025.col_index.atx
- Spatial_driving_factors_part1.gdb/a00000025.gdbindexes
- Spatial_driving_factors_part1.gdb/a00000025.gdbtable
- Spatial_driving_factors_part1.gdb/a00000025.gdbtablx
- Spatial_driving_factors_part1.gdb/a00000025.row_index.atx
- Spatial_driving_factors_part1.gdb/a00000026.gdbindexes
- Spatial_driving_factors_part1.gdb/a00000026.gdbtable
- Spatial_driving_factors_part1.gdb/a00000026.gdbtablx
- Spatial_driving_factors_part1.gdb/a00000027.gdbindexes
- Spatial_driving_factors_part1.gdb/a00000027.gdbtable
- Spatial_driving_factors_part1.gdb/a00000027.gdbtablx
- Spatial_driving_factors_part1.gdb/a00000028.gdbindexes
- Spatial_driving_factors_part1.gdb/a00000028.gdbtable
- Spatial_driving_factors_part1.gdb/a00000028.gdbtablx
- Spatial_driving_factors_part1.gdb/a00000028.spx
- Spatial_driving_factors_part1.gdb/a00000029.gdbindexes
- Spatial_driving_factors_part1.gdb/a00000029.gdbtable
- Spatial_driving_factors_part1.gdb/a00000029.gdbtablx
- Spatial_driving_factors_part1.gdb/a0000002a.freelist
- Spatial_driving_factors_part1.gdb/a0000002a.gdbindexes
- Spatial_driving_factors_part1.gdb/a0000002a.gdbtable
- Spatial_driving_factors_part1.gdb/a0000002a.gdbtablx
- Spatial_driving_factors_part1.gdb/a0000002b.band_index.atx
- Spatial_driving_factors_part1.gdb/a0000002b.blk_key_index.atx
- Spatial_driving_factors_part1.gdb/a0000002b.col_index.atx
- Spatial_driving_factors_part1.gdb/a0000002b.gdbindexes
- Spatial_driving_factors_part1.gdb/a0000002b.gdbtable
- Spatial_driving_factors_part1.gdb/a0000002b.gdbtablx
- Spatial_driving_factors_part1.gdb/a0000002b.row_index.atx
- Spatial_driving_factors_part1.gdb/a0000002c.gdbindexes
- Spatial_driving_factors_part1.gdb/a0000002c.gdbtable
- Spatial_driving_factors_part1.gdb/a0000002c.gdbtablx
- Spatial_driving_factors_part1.gdb/a00000056.gdbindexes
- Spatial_driving_factors_part1.gdb/a00000056.gdbtable
- Spatial_driving_factors_part1.gdb/a00000056.gdbtablx
- Spatial_driving_factors_part1.gdb/a00000056.spx
- Spatial_driving_factors_part1.gdb/a00000057.gdbindexes
- Spatial_driving_factors_part1.gdb/a00000057.gdbtable
- Spatial_driving_factors_part1.gdb/a00000057.gdbtablx
- Spatial_driving_factors_part1.gdb/a00000058.freelist
- Spatial_driving_factors_part1.gdb/a00000058.gdbindexes
- Spatial_driving_factors_part1.gdb/a00000058.gdbtable
- Spatial_driving_factors_part1.gdb/a00000058.gdbtablx
- Spatial_driving_factors_part1.gdb/a00000059.band_index.atx
- Spatial_driving_factors_part1.gdb/a00000059.blk_key_index.atx
- Spatial_driving_factors_part1.gdb/a00000059.col_index.atx
- Spatial_driving_factors_part1.gdb/a00000059.gdbindexes
- Spatial_driving_factors_part1.gdb/a00000059.gdbtable
- Spatial_driving_factors_part1.gdb/a00000059.gdbtablx
- Spatial_driving_factors_part1.gdb/a00000059.row_index.atx
- Spatial_driving_factors_part1.gdb/a0000005a.gdbindexes
- Spatial_driving_factors_part1.gdb/a0000005a.gdbtable
- Spatial_driving_factors_part1.gdb/a0000005a.gdbtablx
- Spatial_driving_factors_part1.gdb/a0000005b.gdbindexes
- Spatial_driving_factors_part1.gdb/a0000005b.gdbtable
- Spatial_driving_factors_part1.gdb/a0000005b.gdbtablx
- Spatial_driving_factors_part1.gdb/a0000005b.spx
- Spatial_driving_factors_part1.gdb/a0000005c.gdbindexes
- Spatial_driving_factors_part1.gdb/a0000005c.gdbtable
- Spatial_driving_factors_part1.gdb/a0000005c.gdbtablx
- Spatial_driving_factors_part1.gdb/a0000005d.freelist
- Spatial_driving_factors_part1.gdb/a0000005d.gdbindexes
- Spatial_driving_factors_part1.gdb/a0000005d.gdbtable
- Spatial_driving_factors_part1.gdb/a0000005d.gdbtablx
- Spatial_driving_factors_part1.gdb/a0000005e.band_index.atx
- Spatial_driving_factors_part1.gdb/a0000005e.blk_key_index.atx
- Spatial_driving_factors_part1.gdb/a0000005e.col_index.atx
- Spatial_driving_factors_part1.gdb/a0000005e.gdbindexes
- Spatial_driving_factors_part1.gdb/a0000005e.gdbtable
- Spatial_driving_factors_part1.gdb/a0000005e.gdbtablx
- Spatial_driving_factors_part1.gdb/a0000005e.row_index.atx
- Spatial_driving_factors_part1.gdb/a0000005f.freelist
- Spatial_driving_factors_part1.gdb/a0000005f.gdbindexes
- Spatial_driving_factors_part1.gdb/a0000005f.gdbtable
- Spatial_driving_factors_part1.gdb/a0000005f.gdbtablx
- Spatial_driving_factors_part1.gdb/gdb
- Spatial_driving_factors_part1.gdb/timestamps
