# Supplementary material for: Spatial-temporal dynamics and driving factors of urban construction land in mega cross-river mountain cities: A case study of Chongqing’s central urban area, China
Source: PLoS One. 2025 Jan 16;20(1):e0315943. doi: 10.1371/journal.pone.0315943 (PMC11737798; doi:10.1371/journal.pone.0315943)
Supplement: S3 File — (ZIP) [file pone.0315943.s003.zip]

Archive with 216 entries (215 files):
- Spatial_driving_factors_part2.gdb/
- Spatial_driving_factors_part2.gdb/a00000001.freelist
- Spatial_driving_factors_part2.gdb/a00000001.gdbindexes
- Spatial_driving_factors_part2.gdb/a00000001.gdbtable
- Spatial_driving_factors_part2.gdb/a00000001.gdbtablx
- Spatial_driving_factors_part2.gdb/a00000001.TablesByName.atx
- Spatial_driving_factors_part2.gdb/a00000002.gdbtable
- Spatial_driving_factors_part2.gdb/a00000002.gdbtablx
- Spatial_driving_factors_part2.gdb/a00000003.gdbindexes
- Spatial_driving_factors_part2.gdb/a00000003.gdbtable
- Spatial_driving_factors_part2.gdb/a00000003.gdbtablx
- Spatial_driving_factors_part2.gdb/a00000004.CatItemsByPhysicalName.atx
- Spatial_driving_factors_part2.gdb/a00000004.CatItemsByType.atx
- Spatial_driving_factors_part2.gdb/a00000004.FDO_UUID.atx
- Spatial_driving_factors_part2.gdb/a00000004.freelist
- Spatial_driving_factors_part2.gdb/a00000004.gdbindexes
- Spatial_driving_factors_part2.gdb/a00000004.gdbtable
- Spatial_driving_factors_part2.gdb/a00000004.gdbtablx
- Spatial_driving_factors_part2.gdb/a00000004.spx
- Spatial_driving_factors_part2.gdb/a00000005.CatItemTypesByName.atx
- Spatial_driving_factors_part2.gdb/a00000005.CatItemTypesByParentTypeID.atx
- Spatial_driving_factors_part2.gdb/a00000005.CatItemTypesByUUID.atx
- Spatial_driving_factors_part2.gdb/a00000005.gdbindexes
- Spatial_driving_factors_part2.gdb/a00000005.gdbtable
- Spatial_driving_factors_part2.gdb/a00000005.gdbtablx
- Spatial_driving_factors_part2.gdb/a00000006.CatRelsByDestinationID.atx
- Spatial_driving_factors_part2.gdb/a00000006.CatRelsByOriginID.atx
- Spatial_driving_factors_part2.gdb/a00000006.CatRelsByType.atx
- Spatial_driving_factors_part2.gdb/a00000006.FDO_UUID.atx
- Spatial_driving_factors_part2.gdb/a00000006.freelist
- Spatial_driving_factors_part2.gdb/a00000006.gdbindexes
- Spatial_driving_factors_part2.gdb/a00000006.gdbtable
- Spatial_driving_factors_part2.gdb/a00000006.gdbtablx
- Spatial_driving_factors_part2.gdb/a00000007.CatRelTypesByBackwardLabel.atx
- Spatial_driving_factors_part2.gdb/a00000007.CatRelTypesByDestItemTypeID.atx
- Spatial_driving_factors_part2.gdb/a00000007.CatRelTypesByForwardLabel.atx
- Spatial_driving_factors_part2.gdb/a00000007.CatRelTypesByName.atx
- Spatial_driving_factors_part2.gdb/a00000007.CatRelTypesByOriginItemTypeID.atx
- Spatial_driving_factors_part2.gdb/a00000007.CatRelTypesByUUID.atx
- Spatial_driving_factors_part2.gdb/a00000007.gdbindexes
- Spatial_driving_factors_part2.gdb/a00000007.gdbtable
- Spatial_driving_factors_part2.gdb/a00000007.gdbtablx
- Spatial_driving_factors_part2.gdb/a00000032.gdbindexes
- Spatial_driving_factors_part2.gdb/a00000032.gdbtable
- Spatial_driving_factors_part2.gdb/a00000032.gdbtablx
- Spatial_driving_factors_part2.gdb/a00000032.spx
- Spatial_driving_factors_part2.gdb/a00000033.gdbindexes
- Spatial_driving_factors_part2.gdb/a00000033.gdbtable
- Spatial_driving_factors_part2.gdb/a00000033.gdbtablx
- Spatial_driving_factors_part2.gdb/a00000034.freelist
- Spatial_driving_factors_part2.gdb/a00000034.gdbindexes
- Spatial_driving_factors_part2.gdb/a00000034.gdbtable
- Spatial_driving_factors_part2.gdb/a00000034.gdbtablx
- Spatial_driving_factors_part2.gdb/a00000035.band_index.atx
- Spatial_driving_factors_part2.gdb/a00000035.blk_key_index.atx
- Spatial_driving_factors_part2.gdb/a00000035.col_index.atx
- Spatial_driving_factors_part2.gdb/a00000035.gdbindexes
- Spatial_driving_factors_part2.gdb/a00000035.gdbtable
- Spatial_driving_factors_part2.gdb/a00000035.gdbtablx
- Spatial_driving_factors_part2.gdb/a00000035.row_index.atx
- Spatial_driving_factors_part2.gdb/a00000036.gdbindexes
- Spatial_driving_factors_part2.gdb/a00000036.gdbtable
- Spatial_driving_factors_part2.gdb/a00000036.gdbtablx
- Spatial_driving_factors_part2.gdb/a00000037.gdbindexes
- Spatial_driving_factors_part2.gdb/a00000037.gdbtable
- Spatial_driving_factors_part2.gdb/a00000037.gdbtablx
- Spatial_driving_factors_part2.gdb/a00000037.spx
- Spatial_driving_factors_part2.gdb/a00000038.gdbindexes
- Spatial_driving_factors_part2.gdb/a00000038.gdbtable
- Spatial_driving_factors_part2.gdb/a00000038.gdbtablx
- Spatial_driving_factors_part2.gdb/a00000039.freelist
- Spatial_driving_factors_part2.gdb/a00000039.gdbindexes
- Spatial_driving_factors_part2.gdb/a00000039.gdbtable
- Spatial_driving_factors_part2.gdb/a00000039.gdbtablx
- Spatial_driving_factors_part2.gdb/a0000003a.band_index.atx
- Spatial_driving_factors_part2.gdb/a0000003a.blk_key_index.atx
- Spatial_driving_factors_part2.gdb/a0000003a.col_index.atx
- Spatial_driving_factors_part2.gdb/a0000003a.gdbindexes
- Spatial_driving_factors_part2.gdb/a0000003a.gdbtable
- Spatial_driving_factors_part2.gdb/a0000003a.gdbtablx
- Spatial_driving_factors_part2.gdb/a0000003a.row_index.atx
- Spatial_driving_factors_part2.gdb/a0000003b.gdbindexes
- Spatial_driving_factors_part2.gdb/a0000003b.gdbtable
- Spatial_driving_factors_part2.gdb/a0000003b.gdbtablx
- Spatial_driving_factors_part2.gdb/a0000003c.gdbindexes
- Spatial_driving_factors_part2.gdb/a0000003c.gdbtable
- Spatial_driving_factors_part2.gdb/a0000003c.gdbtablx
- Spatial_driving_factors_part2.gdb/a0000003c.spx
- Spatial_driving_factors_part2.gdb/a0000003d.gdbindexes
- Spatial_driving_factors_part2.gdb/a0000003d.gdbtable
- Spatial_driving_factors_part2.gdb/a0000003d.gdbtablx
- Spatial_driving_factors_part2.gdb/a0000003e.freelist
- Spatial_driving_factors_part2.gdb/a0000003e.gdbindexes
- Spatial_driving_factors_part2.gdb/a0000003e.gdbtable
- Spatial_driving_factors_part2.gdb/a0000003e.gdbtablx
- Spatial_driving_factors_part2.gdb/a0000003f.band_index.atx
- Spatial_driving_factors_part2.gdb/a0000003f.blk_key_index.atx
- Spatial_driving_factors_part2.gdb/a0000003f.col_index.atx
- Spatial_driving_factors_part2.gdb/a0000003f.gdbindexes
- Spatial_driving_factors_part2.gdb/a0000003f.gdbtable
- Spatial_driving_factors_part2.gdb/a0000003f.gdbtablx
- Spatial_driving_factors_part2.gdb/a0000003f.row_index.atx
- Spatial_driving_factors_part2.gdb/a00000040.gdbindexes
- Spatial_driving_factors_part2.gdb/a00000040.gdbtable
- Spatial_driving_factors_part2.gdb/a00000040.gdbtablx
- Spatial_driving_factors_part2.gdb/a00000041.gdbindexes
- Spatial_driving_factors_part2.gdb/a00000041.gdbtable
- Spatial_driving_factors_part2.gdb/a00000041.gdbtablx
- Spatial_driving_factors_part2.gdb/a00000041.spx
- Spatial_driving_factors_part2.gdb/a00000042.gdbindexes
- Spatial_driving_factors_part2.gdb/a00000042.gdbtable
- Spatial_driving_factors_part2.gdb/a00000042.gdbtablx
- Spatial_driving_factors_part2.gdb/a00000043.freelist
- Spatial_driving_factors_part2.gdb/a00000043.gdbindexes
- Spatial_driving_factors_part2.gdb/a00000043.gdbtable
- Spatial_driving_factors_part2.gdb/a00000043.gdbtablx
- Spatial_driving_factors_part2.gdb/a00000044.band_index.atx
- Spatial_driving_factors_part2.gdb/a00000044.blk_key_index.atx
- Spatial_driving_factors_part2.gdb/a00000044.col_index.atx
- Spatial_driving_factors_part2.gdb/a00000044.gdbindexes
- Spatial_driving_factors_part2.gdb/a00000044.gdbtable
- Spatial_driving_factors_part2.gdb/a00000044.gdbtablx
- Spatial_driving_factors_part2.gdb/a00000044.row_index.atx
- Spatial_driving_factors_part2.gdb/a00000045.gdbindexes
- Spatial_driving_factors_part2.gdb/a00000045.gdbtable
- Spatial_driving_factors_part2.gdb/a00000045.gdbtablx
- Spatial_driving_factors_part2.gdb/a00000046.gdbindexes
- Spatial_driving_factors_part2.gdb/a00000046.gdbtable
- Spatial_driving_factors_part2.gdb/a00000046.gdbtablx
- Spatial_driving_factors_part2.gdb/a00000047.gdbindexes
- Spatial_driving_factors_part2.gdb/a00000047.gdbtable
- Spatial_driving_factors_part2.gdb/a00000047.gdbtablx
- Spatial_driving_factors_part2.gdb/a00000047.spx
- Spatial_driving_factors_part2.gdb/a00000048.gdbindexes
- Spatial_driving_factors_part2.gdb/a00000048.gdbtable
- Spatial_driving_factors_part2.gdb/a00000048.gdbtablx
- Spatial_driving_factors_part2.gdb/a00000049.freelist
- Spatial_driving_factors_part2.gdb/a00000049.gdbindexes
- Spatial_driving_factors_part2.gdb/a00000049.gdbtable
- Spatial_driving_factors_part2.gdb/a00000049.gdbtablx
- Spatial_driving_factors_part2.gdb/a0000004a.band_index.atx
- Spatial_driving_factors_part2.gdb/a0000004a.blk_key_index.atx
- Spatial_driving_factors_part2.gdb/a0000004a.col_index.atx
- Spatial_driving_factors_part2.gdb/a0000004a.gdbindexes
- Spatial_driving_factors_part2.gdb/a0000004a.gdbtable
- Spatial_driving_factors_part2.gdb/a0000004a.gdbtablx
- Spatial_driving_factors_part2.gdb/a0000004a.row_index.atx
- Spatial_driving_factors_part2.gdb/a0000004b.gdbindexes
- Spatial_driving_factors_part2.gdb/a0000004b.gdbtable
- Spatial_driving_factors_part2.gdb/a0000004b.gdbtablx
- Spatial_driving_factors_part2.gdb/a0000004c.gdbindexes
- Spatial_driving_factors_part2.gdb/a0000004c.gdbtable
- Spatial_driving_factors_part2.gdb/a0000004c.gdbtablx
- Spatial_driving_factors_part2.gdb/a0000004c.spx
- Spatial_driving_factors_part2.gdb/a0000004d.gdbindexes
- Spatial_driving_factors_part2.gdb/a0000004d.gdbtable
- Spatial_driving_factors_part2.gdb/a0000004d.gdbtablx
- Spatial_driving_factors_part2.gdb/a0000004e.freelist
- Spatial_driving_factors_part2.gdb/a0000004e.gdbindexes
- Spatial_driving_factors_part2.gdb/a0000004e.gdbtable
- Spatial_driving_factors_part2.gdb/a0000004e.gdbtablx
- Spatial_driving_factors_part2.gdb/a0000004f.band_index.atx
- Spatial_driving_factors_part2.gdb/a0000004f.blk_key_index.atx
- Spatial_driving_factors_part2.gdb/a0000004f.col_index.atx
- Spatial_driving_factors_part2.gdb/a0000004f.gdbindexes
- Spatial_driving_factors_part2.gdb/a0000004f.gdbtable
- Spatial_driving_factors_part2.gdb/a0000004f.gdbtablx
- Spatial_driving_factors_part2.gdb/a0000004f.row_index.atx
- Spatial_driving_factors_part2.gdb/a00000050.gdbindexes
- Spatial_driving_factors_part2.gdb/a00000050.gdbtable
- Spatial_driving_factors_part2.gdb/a00000050.gdbtablx
- Spatial_driving_factors_part2.gdb/a00000051.gdbindexes
- Spatial_driving_factors_part2.gdb/a00000051.gdbtable
- Spatial_driving_factors_part2.gdb/a00000051.gdbtablx
- Spatial_driving_factors_part2.gdb/a00000051.spx
- Spatial_driving_factors_part2.gdb/a00000052.gdbindexes
- Spatial_driving_factors_part2.gdb/a00000052.gdbtable
- Spatial_driving_factors_part2.gdb/a00000052.gdbtablx
- Spatial_driving_factors_part2.gdb/a00000053.freelist
- Spatial_driving_factors_part2.gdb/a00000053.gdbindexes
- Spatial_driving_factors_part2.gdb/a00000053.gdbtable
- Spatial_driving_factors_part2.gdb/a00000053.gdbtablx
- Spatial_driving_factors_part2.gdb/a00000054.band_index.atx
- Spatial_driving_factors_part2.gdb/a00000054.blk_key_index.atx
- Spatial_driving_factors_part2.gdb/a00000054.col_index.atx
- Spatial_driving_factors_part2.gdb/a00000054.gdbindexes
- Spatial_driving_factors_part2.gdb/a00000054.gdbtable
- Spatial_driving_factors_part2.gdb/a00000054.gdbtablx
- Spatial_driving_factors_part2.gdb/a00000054.row_index.atx
- Spatial_driving_factors_part2.gdb/a00000055.gdbindexes
- Spatial_driving_factors_part2.gdb/a00000055.gdbtable
- Spatial_driving_factors_part2.gdb/a00000055.gdbtablx
- Spatial_driving_factors_part2.gdb/a0000005b.gdbindexes
- Spatial_driving_factors_part2.gdb/a0000005b.gdbtable
- Spatial_driving_factors_part2.gdb/a0000005b.gdbtablx
- Spatial_driving_factors_part2.gdb/a0000005b.spx
- Spatial_driving_factors_part2.gdb/a0000005c.gdbindexes
- Spatial_driving_factors_part2.gdb/a0000005c.gdbtable
- Spatial_driving_factors_part2.gdb/a0000005c.gdbtablx
- Spatial_driving_factors_part2.gdb/a0000005d.freelist
- Spatial_driving_factors_part2.gdb/a0000005d.gdbindexes
- Spatial_driving_factors_part2.gdb/a0000005d.gdbtable
- Spatial_driving_factors_part2.gdb/a0000005d.gdbtablx
- Spatial_driving_factors_part2.gdb/a0000005e.band_index.atx
- Spatial_driving_factors_part2.gdb/a0000005e.blk_key_index.atx
- Spatial_driving_factors_part2.gdb/a0000005e.col_index.atx
- Spatial_driving_factors_part2.gdb/a0000005e.gdbindexes
- Spatial_driving_factors_part2.gdb/a0000005e.gdbtable
- Spatial_driving_factors_part2.gdb/a0000005e.gdbtablx
- Spatial_driving_factors_part2.gdb/a0000005e.row_index.atx
- Spatial_driving_factors_part2.gdb/a0000005f.freelist
- Spatial_driving_factors_part2.gdb/a0000005f.gdbindexes
- Spatial_driving_factors_part2.gdb/a0000005f.gdbtable
- Spatial_driving_factors_part2.gdb/a0000005f.gdbtablx
- Spatial_driving_factors_part2.gdb/gdb
- Spatial_driving_factors_part2.gdb/timestamps
